# Supplementary material for: Integrated analysis of miRNA profiles and gut bacterial changes in Altica viridicyanea following antibiotic treatment
Source: Ecol Evol. 2023 Oct 31;13(11):e10660. doi: 10.1002/ece3.10660 (PMC10616750; doi:10.1002/ece3.10660)
Supplement: Supplementary file 5 — Table S1. [file ECE3-13-e10660-s003.xls]

## Sheet: 1623572533981597696.xls
items	C2	A2	A3	A1	C3	C1
Amino acid transport and metabolism	4.83961e+06	5.11484e+06	5.13458e+06	4.99829e+06	2.59009e+07	1.01688e+07
Carbohydrate transport and metabolism	4.46697e+06	4.47622e+06	4.87112e+06	4.06859e+06	2.21119e+07	7.92784e+06
Cell cycle control, cell division, chromosome partitioning	709793	816720	866000	1.20436e+06	2.57081e+06	1.12691e+06
Cell motility	581088	714870	606368	802418	4.95851e+06	1.959e+06
Cell wall/membrane/envelope biogenesis	4.05536e+06	4.68225e+06	4.97952e+06	6.07325e+06	1.56584e+07	6.57517e+06
Chromatin structure and dynamics	6534.55	6457.21	2702.42	47749	1823.68	19551.6
Coenzyme transport and metabolism	2.89135e+06	3.09389e+06	3.2141e+06	3.29546e+06	1.23851e+07	5.31006e+06
Cytoskeleton	1514.1	4362.38	2037.83	1202	191.82	3187.52
Defense mechanisms	1.57306e+06	1.82092e+06	1.91917e+06	1.79993e+06	5.26716e+06	2.35858e+06
Energy production and conversion	3.17497e+06	3.43821e+06	3.42592e+06	4.77646e+06	1.27074e+07	5.81938e+06
Extracellular structures	139701	133641	54761.7	526664	807775	485205
Function unknown	2.11741e+06	2.20974e+06	2.07891e+06	2.63193e+06	1.18244e+07	5.13941e+06
General function prediction only	4.18802e+06	4.59336e+06	4.6332e+06	4.83197e+06	1.91904e+07	8.38985e+06
Inorganic ion transport and metabolism	3.00644e+06	3.01622e+06	2.94218e+06	2.97431e+06	1.65027e+07	6.40358e+06
Intracellular trafficking, secretion, and vesicular transport	663673	782547	690494	1.92532e+06	3.68714e+06	1.70942e+06
Lipid transport and metabolism	1.78792e+06	1.98683e+06	1.99261e+06	3.07182e+06	7.49498e+06	3.6045e+06
Mobilome: prophages, transposons	295483	293620	270099	433780	1.11513e+06	638806
Nucleotide transport and metabolism	1.84238e+06	2.08187e+06	2.2666e+06	1.9844e+06	6.24878e+06	2.81541e+06
Posttranslational modification, protein turnover, chaperones	2.21783e+06	2.46482e+06	2.45333e+06	3.60331e+06	8.90582e+06	4.01114e+06
RNA processing and modification	4182.71	5127.76	1583.29	3482.04	60919.2	19629.6
Replication, recombination and repair	2.4818e+06	2.8595e+06	3.14061e+06	4.31692e+06	7.66706e+06	3.61888e+06
Secondary metabolites biosynthesis, transport and catabolism	778299	730504	637859	1.17409e+06	4.23978e+06	1.94348e+06
Signal transduction mechanisms	2.14432e+06	2.38476e+06	2.35072e+06	2.40001e+06	1.061e+07	4.57475e+06
Transcription	3.3488e+06	3.70218e+06	3.79716e+06	3.54476e+06	1.61769e+07	6.51967e+06
Translation, ribosomal structure and biogenesis	4.97825e+06	5.85726e+06	6.3146e+06	8.82389e+06	1.55783e+07	7.23072e+06
