# Supplementary material for: Integrated analysis of miRNA profiles and gut bacterial changes in Altica viridicyanea following antibiotic treatment
Source: Ecol Evol. 2023 Oct 31;13(11):e10660. doi: 10.1002/ece3.10660 (PMC10616750; doi:10.1002/ece3.10660)
Supplement: Supplementary file 6 — Table S2. [file ECE3-13-e10660-s004.xls]

## Sheet: 1623573817908383744.xls
items	C2	A2	A3	A1	C3	C1
Amino acid metabolism	173919	206989	210767	212106	621387	296341
Biosynthesis of other secondary metabolites	34300.9	41628.8	43848.4	33296.5	112520	51757.1
Cancers: Overview	0	0	0	0	0	644.077
Carbohydrate metabolism	212982	237361	250079	282385	849905	354739
Cardiovascular diseases	14.1053	0	0	0	1.5921	20.5395
Cell growth and death	21318.7	25797.9	27746.3	48684.8	46519.1	29216.9
Cell motility	16612.4	23447.1	20110.6	18441.2	217988	76256.1
Development	0	0	0	0	2	3.6667
Digestive system	947.803	1189.29	1516.04	568.302	7.5056	329.718
Endocrine system	1254.65	1470.54	1528.4	749.176	6250.02	2143.6
Energy metabolism	82949.5	95329	98982.9	124370	307759	131915
Environmental adaptation	2671.76	3097.42	2944.33	2934.17	15686.7	5557.39
Folding, sorting and degradation	41928.8	48427.7	50285.1	75628.6	147490	69160.9
Glycan biosynthesis and metabolism	88245.4	108947	125390	118068	178807	85609.7
Immune diseases	3.3043	2.9565	0.7391	0.8261	6.2609	49.2609
Immune system	1155.68	1403.78	1574.74	695.555	2370.45	1259.13
Infectious diseases: Bacterial	4818.66	5747.06	5527.45	2974.62	21843.3	9942.33
Infectious diseases: Parasitic	391.603	252.416	227.3	1060.34	3402.33	1811.47
Lipid metabolism	90759.1	107039	105881	141926	219819	139312
Membrane transport	28255.8	27477.3	23786.2	44606.8	218887	75685.5
Metabolism of cofactors and vitamins	189065	216909	231468	228688	629439	282192
Metabolism of other amino acids	111209	128926	131206	203440	401397	189516
Metabolism of terpenoids and polyketides	131373	143837	147390	199320	473953	225406
Neurodegenerative diseases	106.568	184.124	42.4432	0	63.0123	754.731
Nucleotide metabolism	27122.4	32083.3	34020.7	39885.5	87501.7	40473.7
Replication and repair	78132	96267.9	100460	136684	232124	116732
Signal transduction	5417.61	6074.13	4719.2	6703	48464.7	16898.6
Signaling molecules and interaction	0.0045	0	0	0	0	0.0155
Transcription	13432.5	16831	18576.2	16471.8	26742.7	16461.1
Translation	41783.4	50375.7	53854.7	84919.2	108444	56424.7
Transport and catabolism	6642.34	7870.91	8916.82	7442.85	14775.1	7901.55
Xenobiotics biodegradation and metabolism	65841.1	62657.3	55892.9	75501.3	280464	167609
