# Supplementary material for: Integrated analysis of miRNA profiles and gut bacterial changes in Altica viridicyanea following antibiotic treatment
Source: Ecol Evol. 2023 Oct 31;13(11):e10660. doi: 10.1002/ece3.10660 (PMC10616750; doi:10.1002/ece3.10660)
Supplement: Supplementary file 7 — Table S3. [file ECE3-13-e10660-s001.xls]

## Sheet: 1623575992553926656.xls
items	C2	A2	A3	A1	C3	C1
Alcohol Degradation	4346.35	2265.39	1145.09	1546.95	60608.5	16747.1
Aldehyde Degradation	948.949	1810.37	232.007	713.098	49.3511	1443.35
Amine and Polyamine Biosynthesis	24297.6	15461.9	11194.7	8979.16	4363.85	45760
Amine and Polyamine Degradation	27468.3	18297.4	16438.1	15777.5	64822.8	76449.1
Amino Acid Biosynthesis	746457	882979	833777	597288	2.19764e+06	1.20803e+06
Amino Acid Degradation	36146.8	35150.1	22718.3	36035.1	346055	144104
Aminoacyl-tRNA Charging	28333.1	34350.2	36573.6	45724.8	66378.3	36133.6
Antibiotic Resistance	9546.79	7431.01	8910.89	4949.67	60689.8	26858.1
Aromatic Compound Biosynthesis	56555.2	66376.4	68476.3	39101.8	157825	85805.2
Aromatic Compound Degradation	58452.7	15594.4	1861.32	22276.9	249066	180811
C1 Compound Utilization and Assimilation	89721.6	113661	98947.1	96213.6	155084	152127
Carbohydrate Biosynthesis	270317	303996	311649	373680	622860	405838
Carbohydrate Degradation	188659	196378	209284	103302	564959	308697
Carboxylate Degradation	150405	160226	150804	86550.2	679310	292662
Cell Structure Biosynthesis	201939	229388	237236	313440	663021	309688
Chlorinated Compound Degradation	26.3546	46.0155	7.0289	11.8004	64.4335	806.917
Cofactor,Prosthetic Group,Electron Carrier Degradation	0	3	4	0	1	47
Cofactor,Prosthetic Group,Electron Carrier,and Vitamin Biosynthesis	739373	723971	675022	816921	1.96021e+06	1.1729e+06
Degradation/Utilization/Assimilation - Other	871.798	1235.12	95.5792	4034.95	522.647	8476.58
Electron Transfer	14697.5	19933	5129.79	137396	9296.13	70509.1
Fatty Acid and Lipid Biosynthesis	393551	395196	359945	568036	1.46216e+06	806285
Fatty Acid and Lipid Degradation	10144.6	6855.97	1563.54	10468.4	121601	42887.2
Fermentation	203053	235817	210751	141434	498660	347075
Glycan Biosynthesis	22263.1	25555.3	29485.2	12330.2	61385.5	31872.7
Glycan Degradation	29366.5	37444.8	38763.8	21680.8	92154.3	48068.1
Glycolysis	95656.2	112130	120092	120164	245363	126995
Inorganic Nutrient Metabolism	42557.4	41424.7	21102.2	31678.5	248395	100022
Metabolic Regulator Biosynthesis	7569.26	5234.84	742.561	6834.47	67892.3	26411.2
Nucleic Acid Processing	34063.4	39925.3	35661.5	40230.4	123119	57162.4
Nucleoside and Nucleotide Biosynthesis	698899	819793	851582	932650	1.88519e+06	981002
Nucleoside and Nucleotide Degradation	109401	147907	105276	83392.5	570907	259074
Other	2.022e+06	2.07744e+06	1.87623e+06	1.97626e+06	6.09387e+06	3.41782e+06
Other Biosynthesis	22211.5	16372.3	9226.88	11060.2	91139.6	49606.9
Pentose Phosphate Pathways	58943.6	67191.6	68072.3	76490.8	259544	104084
Photosynthesis	36640.7	42748.2	42412.6	41551.3	152118	65075.4
Polymeric Compound Degradation	78600.4	95317.8	107210	50140.7	173751	99851.1
Respiration	15071.7	25287	5911.22	139765	9302.97	74944.2
Secondary Metabolite Biosynthesis	126213	144589	148248	78560.3	380691	185253
Secondary Metabolite Degradation	139836	151338	130819	102525	900359	321688
TCA cycle	134444	121863	96213.3	209825	516428	262996
