# Supplementary material for: Integrated analysis of miRNA profiles and gut bacterial changes in Altica viridicyanea following antibiotic treatment
Source: Ecol Evol. 2023 Oct 31;13(11):e10660. doi: 10.1002/ece3.10660 (PMC10616750; doi:10.1002/ece3.10660)
Supplement: Supplementary file 8 — Table S4. [file ECE3-13-e10660-s008.xls]

Samples	Total_Reads	Mapped_Reads	Mapped_Ratio(%)	UnMapped_Reads	UnMapped_Ratio(%)	Mapped_Exon_Ratio(%)	Mapped_Intron_Ratio(%)	Mapped_Gene_other_region_Ratio(%)	Mapped_Antisence_Gene_Ratio(%)	Mapped_Intergenic_Ratio(%)
A1	31604704	29658510	93.84	1946194	6.16	0	0	0	0	93.84
A2	32406875	30425194	93.88	1981681	6.12	0	0	0	0	93.88
A3	23416725	20465446	87.4	2951279	12.6	0	0	0	0	87.4
C1	31120238	27447065	88.2	3673173	11.8	0	0	0	0	88.2
C2	29120457	25213968	86.59	3906489	13.41	0	0	0	0	86.59
C3	31559655	27294912	86.49	4264743	13.51	0	0	0	0	86.49
