# Supplementary material for: Integrated analysis of miRNA profiles and gut bacterial changes in Altica viridicyanea following antibiotic treatment
Source: Ecol Evol. 2023 Oct 31;13(11):e10660. doi: 10.1002/ece3.10660 (PMC10616750; doi:10.1002/ece3.10660)
Supplement: Supplementary file 9 — Table S5. [file ECE3-13-e10660-s007.xls]

GO_term	Diff	ncRNA_number	ncRNA_Ratio
antioxidant activity	Control-VS-Antibiotic.DEGseq_Method	10	0.0474
behavior	Control-VS-Antibiotic.DEGseq_Method	3	0.0142
binding	Control-VS-Antibiotic.DEGseq_Method	203	0.9621
biological adhesion	Control-VS-Antibiotic.DEGseq_Method	19	0.09
biological regulation	Control-VS-Antibiotic.DEGseq_Method	161	0.763
catalytic activity	Control-VS-Antibiotic.DEGseq_Method	191	0.9052
cell	Control-VS-Antibiotic.DEGseq_Method	196	0.9289
cell junction	Control-VS-Antibiotic.DEGseq_Method	15	0.0711
cell part	Control-VS-Antibiotic.DEGseq_Method	196	0.9289
cellular component organization or biogenesis	Control-VS-Antibiotic.DEGseq_Method	121	0.5735
cellular process	Control-VS-Antibiotic.DEGseq_Method	199	0.9431
detoxification	Control-VS-Antibiotic.DEGseq_Method	1	0.0047
developmental process	Control-VS-Antibiotic.DEGseq_Method	78	0.3697
extracellular region	Control-VS-Antibiotic.DEGseq_Method	86	0.4076
extracellular region part	Control-VS-Antibiotic.DEGseq_Method	53	0.2512
immune system process	Control-VS-Antibiotic.DEGseq_Method	12	0.0569
localization	Control-VS-Antibiotic.DEGseq_Method	118	0.5592
locomotion	Control-VS-Antibiotic.DEGseq_Method	44	0.2085
macromolecular complex	Control-VS-Antibiotic.DEGseq_Method	152	0.7204
membrane	Control-VS-Antibiotic.DEGseq_Method	189	0.8957
membrane part	Control-VS-Antibiotic.DEGseq_Method	184	0.872
membrane-enclosed lumen	Control-VS-Antibiotic.DEGseq_Method	98	0.4645
metabolic process	Control-VS-Antibiotic.DEGseq_Method	191	0.9052
molecular function regulator	Control-VS-Antibiotic.DEGseq_Method	86	0.4076
molecular transducer activity	Control-VS-Antibiotic.DEGseq_Method	62	0.2938
multi-organism process	Control-VS-Antibiotic.DEGseq_Method	12	0.0569
multicellular organismal process	Control-VS-Antibiotic.DEGseq_Method	81	0.3839
negative regulation of biological process	Control-VS-Antibiotic.DEGseq_Method	65	0.3081
organelle	Control-VS-Antibiotic.DEGseq_Method	188	0.891
organelle part	Control-VS-Antibiotic.DEGseq_Method	155	0.7346
positive regulation of biological process	Control-VS-Antibiotic.DEGseq_Method	72	0.3412
presynaptic process involved in chemical synaptic transmission	Control-VS-Antibiotic.DEGseq_Method	6	0.0284
regulation of biological process	Control-VS-Antibiotic.DEGseq_Method	154	0.7299
reproduction	Control-VS-Antibiotic.DEGseq_Method	16	0.0758
reproductive process	Control-VS-Antibiotic.DEGseq_Method	15	0.0711
response to stimulus	Control-VS-Antibiotic.DEGseq_Method	136	0.6445
rhythmic process	Control-VS-Antibiotic.DEGseq_Method	3	0.0142
signal transducer activity	Control-VS-Antibiotic.DEGseq_Method	64	0.3033
signaling	Control-VS-Antibiotic.DEGseq_Method	122	0.5782
structural molecule activity	Control-VS-Antibiotic.DEGseq_Method	88	0.4171
supramolecular complex	Control-VS-Antibiotic.DEGseq_Method	23	0.109
synapse	Control-VS-Antibiotic.DEGseq_Method	38	0.1801
synapse part	Control-VS-Antibiotic.DEGseq_Method	29	0.1374
toxin activity	Control-VS-Antibiotic.DEGseq_Method	2	0.0095
transcription regulator activity	Control-VS-Antibiotic.DEGseq_Method	100	0.4739
translation regulator activity	Control-VS-Antibiotic.DEGseq_Method	3	0.0142
transporter activity	Control-VS-Antibiotic.DEGseq_Method	115	0.545
