# Supplementary material for: Integrated analysis of miRNA profiles and gut bacterial changes in Altica viridicyanea following antibiotic treatment
Source: Ecol Evol. 2023 Oct 31;13(11):e10660. doi: 10.1002/ece3.10660 (PMC10616750; doi:10.1002/ece3.10660)
Supplement: Supplementary file 10 — Table S6. [file ECE3-13-e10660-s012.xls]

Pathway_level1	Pathway_level2	Diff	ncRNA_number	ncRNA_Ratio
Cellular Processes	Cell growth and death	Control-VS-Antibiotic.DEGseq_Method	122	0.5782
Cellular Processes	Cell motility	Control-VS-Antibiotic.DEGseq_Method	50	0.237
Cellular Processes	Cellular community - eukaryotes	Control-VS-Antibiotic.DEGseq_Method	135	0.6398
Cellular Processes	Transport and catabolism	Control-VS-Antibiotic.DEGseq_Method	164	0.7773
Environmental Information Processing	Membrane transport	Control-VS-Antibiotic.DEGseq_Method	19	0.09
Environmental Information Processing	Signal transduction	Control-VS-Antibiotic.DEGseq_Method	181	0.8578
Environmental Information Processing	Signaling molecules and interaction	Control-VS-Antibiotic.DEGseq_Method	132	0.6256
Genetic Information Processing	Folding, sorting and degradation	Control-VS-Antibiotic.DEGseq_Method	129	0.6114
Genetic Information Processing	Replication and repair	Control-VS-Antibiotic.DEGseq_Method	74	0.3507
Genetic Information Processing	Transcription	Control-VS-Antibiotic.DEGseq_Method	114	0.5403
Genetic Information Processing	Translation	Control-VS-Antibiotic.DEGseq_Method	146	0.6919
Human Diseases	Cancers: Overview	Control-VS-Antibiotic.DEGseq_Method	169	0.8009
Human Diseases	Cancers: Specific types	Control-VS-Antibiotic.DEGseq_Method	90	0.4265
Human Diseases	Cardiovascular diseases	Control-VS-Antibiotic.DEGseq_Method	59	0.2796
Human Diseases	Drug resistance: Antineoplastic	Control-VS-Antibiotic.DEGseq_Method	88	0.4171
Human Diseases	Endocrine and metabolic diseases	Control-VS-Antibiotic.DEGseq_Method	122	0.5782
Human Diseases	Immune diseases	Control-VS-Antibiotic.DEGseq_Method	40	0.1896
Human Diseases	Infectious diseases: Bacterial	Control-VS-Antibiotic.DEGseq_Method	116	0.5498
Human Diseases	Infectious diseases: Parasitic	Control-VS-Antibiotic.DEGseq_Method	90	0.4265
Human Diseases	Infectious diseases: Viral	Control-VS-Antibiotic.DEGseq_Method	147	0.6967
Human Diseases	Neurodegenerative diseases	Control-VS-Antibiotic.DEGseq_Method	122	0.5782
Human Diseases	Substance dependence	Control-VS-Antibiotic.DEGseq_Method	63	0.2986
Metabolism	Amino acid metabolism	Control-VS-Antibiotic.DEGseq_Method	142	0.673
Metabolism	Biosynthesis of other secondary metabolites	Control-VS-Antibiotic.DEGseq_Method	2	0.0095
Metabolism	Carbohydrate metabolism	Control-VS-Antibiotic.DEGseq_Method	137	0.6493
Metabolism	Energy metabolism	Control-VS-Antibiotic.DEGseq_Method	96	0.455
Metabolism	Global and overview maps	Control-VS-Antibiotic.DEGseq_Method	183	0.8673
Metabolism	Glycan biosynthesis and metabolism	Control-VS-Antibiotic.DEGseq_Method	89	0.4218
Metabolism	Lipid metabolism	Control-VS-Antibiotic.DEGseq_Method	133	0.6303
Metabolism	Metabolism of cofactors and vitamins	Control-VS-Antibiotic.DEGseq_Method	114	0.5403
Metabolism	Metabolism of other amino acids	Control-VS-Antibiotic.DEGseq_Method	83	0.3934
Metabolism	Metabolism of terpenoids and polyketides	Control-VS-Antibiotic.DEGseq_Method	50	0.237
Metabolism	Nucleotide metabolism	Control-VS-Antibiotic.DEGseq_Method	65	0.3081
Metabolism	Xenobiotics biodegradation and metabolism	Control-VS-Antibiotic.DEGseq_Method	62	0.2938
Organismal Systems	Aging	Control-VS-Antibiotic.DEGseq_Method	57	0.2701
Organismal Systems	Circulatory system	Control-VS-Antibiotic.DEGseq_Method	81	0.3839
Organismal Systems	Development	Control-VS-Antibiotic.DEGseq_Method	101	0.4787
Organismal Systems	Digestive system	Control-VS-Antibiotic.DEGseq_Method	144	0.6825
Organismal Systems	Endocrine system	Control-VS-Antibiotic.DEGseq_Method	151	0.7156
Organismal Systems	Environmental adaptation	Control-VS-Antibiotic.DEGseq_Method	118	0.5592
Organismal Systems	Excretory system	Control-VS-Antibiotic.DEGseq_Method	38	0.1801
Organismal Systems	Immune system	Control-VS-Antibiotic.DEGseq_Method	140	0.6635
Organismal Systems	Nervous system	Control-VS-Antibiotic.DEGseq_Method	127	0.6019
Organismal Systems	Sensory system	Control-VS-Antibiotic.DEGseq_Method	68	0.3223
