# Supplementary material for: Integrated analysis of miRNA profiles and gut bacterial changes in Altica viridicyanea following antibiotic treatment
Source: Ecol Evol. 2023 Oct 31;13(11):e10660. doi: 10.1002/ece3.10660 (PMC10616750; doi:10.1002/ece3.10660)
Supplement: Supplementary file 11 — Table S7. [file ECE3-13-e10660-s006.xlsx]

## Sheet: Sheet1
	DEM name	miRNA sequence	log2Ratio(Antibiotic/Control)	Up or down Regulation(Antibiotic/Control)	p-value
Toll/Imd signaling pathway
	novel-miRNA-842-3p	GCAGGTGTCCTAAGCCAGCTCAGTCGA	1.45932	Up	1.22e-14
	novel-miRNA-663-3p	CCGTCTGGAGCCGCCGTCGGTGCAG	1.12524	Up	0
	novel-miRNA-92-5p	AGTGGTAAGTAGGATATTACGTACG	-1.22769	Down	2.78e-32
	novel-miRNA-1066-5p	ATCGGTGGTTCAGTGGTAGAATG	-3.74192	Down	0
	novel-miRNA-40-3p	GACTAGACTTCCTGACGGACG	2.69509	Up	0
	novel-miRNA-464-3p	GTGATCTTACTATTCTTGTCT	-1.93427	Down	5.21e-05
	novel-miRNA-879-5p	ATCGGTGGTTCAGTGGTAGAAT	-3.1382	Down	0
	novel-miRNA-169-5p	CTTTCGGCATAGTACAAAGAA	-1.0122	Down	7.29e-08
	novel-miRNA-937-3p	TTACCTCCAGCCTGATTCG	2.26695	Up	0
	novel-miRNA-40-5p	GTTGAGGTCAATAGTTGGCG	2.36639	Up	1.27e-129
JAK/STAT signaling pathway
	novel-miRNA-246-5p	GACGATTTCTGACCGGGCG	-1.58264	Down	1.13e-07
	novel-miRNA-819-3p	CTGCATAAGCGTTCGAGTT	1.22811	Up	8.13e-47
	novel-miRNA-675-3p	TCCTCAGAGTCGGGTTGCTTG	-1.95767	Down	0
	novel-miRNA-1072-5p	TCCTCAGAGTCGGGTTGCTTG	-1.84996	Down	0
	novel-miRNA-62-3p	GTGTGCGTGTGTGTGCGTGT	-3.96669	Down	1.31e-07
	novel-miRNA-173-5p	GCCCGGCGCCTCCACCA	-1.17979	Down	2.13e-34
	novel-miRNA-695-3p	GGGCCTGTGCGAGGTGAAGT	1.63272	Up	0
	novel-miRNA-181-3p	TCTTGGTCTTGGTCTTGCA	-1.19453	Down	6.64e-06
	novel-miRNA-960-3p	GCTCAGATGGTAGAGCGCTCGCTT	-1.93496	Down	2.97e-24
	novel-miRNA-167-3p	CACTTGTAGTTTTTGTCATTCTTA	-1.48406	Down	2.47e-13
MAPK-fly signaling pathway
	novel-miRNA-1063-5p	ATCGATCCTTTTGGCTTTG	1.49128	Up	0
	novel-miRNA-406-5p	ATGGTTCGGCGGCATTGCT	5.64618	Up	6.39e-08
	novel-miRNA-3-5p	ATCGGTGGTTCAGTGGTAGAATGC	-2.993	Down	0
	novel-miRNA-852-5p	AGCACGGCCTATCGATCCTT	1.09047	Up	1.87e-55
	novel-miRNA-10-3p	AACACCGCGTGCCGTTGGCTT	1.46234	Up	0
	novel-miRNA-165-3p	TGAAACACTGTGGCATACG	1.7882	Up	7.64e-06
	novel-miRNA-906-5p	GTGTCGGGCGCGGTTAGTACTTGGATG	1.09037	Up	0
	novel-miRNA-1073-5p	GAACCGATGTGGAACGCGTG	1.5044	Up	0.00019964
	novel-miRNA-69-5p	AACACCGCGTGCCGTTGGCT	1.45687	Up	2.59e-78
	novel-miRNA-360-3p	TGATAAAACGCCTCCTTTCG	-3.07687	Down	5.24e-11
NF-κB signaling pathway
	novel-miRNA-44-5p	ATTCGTAACGATTCTTTCGAGTACA	2.29959	Up	7.64e-235
	novel-miRNA-742-3p	TGTCGCGGGACGTCCTGCCGGTG	-3.72122	Down	5.8e-122
	novel-miRNA-905-5p	TTACCTCCAGCCTGATTCG	2.26395	Up	0
	novel-miRNA-739-3p	GATCTTCCCCTCGGACCTTG	2.49155	Up	3.04e-191
	novel-miRNA-233-5p	TCAATTCCGTAGTGCATTGCAGT	-2.50842	Down	3.47e-69
	novel-miRNA-181-3p	TCTTGGTCTTGGTCTTGCA	-1.19453	Down	6.64e-06
	novel-miRNA-59-5p	ATCCGCCGACGTACCTCCG	2.76639	Up	5.64e-30
	novel-miRNA-143-5p	ATATGATGGTGGACTTTG	1.0691	Up	1.23e-11
	novel-miRNA-768-5p	GGGAGATATGGTTTGGAACG	1.31203	Up	0
	novel-miRNA-56-3p	GTGAGCAAAGATTCAGGTGTGT	1.10096	Up	3.94e-122
Metabolism of xenobiotics by cytochrome
	novel-miRNA-296-5p	CTTGATAGTTGTCCGACAAAA	1.97262	Up	2.75e-06
	novel-miRNA-124-3p	CCGCCGCCGCCGCCGCC	-2.60412	Down	0.000109173
	novel-miRNA-760-5p	CATCGGTGGTTCAGTGGTAGA	-1.38253	Down	0
	novel-miRNA-271-3p	AGCTAACATTGTCCGCAGTCGTG	1.74755	Up	0.000302329
	novel-miRNA-882-5p	CATCGGTGGTTCAGTGGTAGA	-1.39404	Down	0
	novel-miRNA-902-5p	CTCATCAGGTGGTTGTGAAACG	1.6102	Up	9.8e-09
	novel-miRNA-991-5p	CATCGGTGGTTCAGTGGTAGA	-1.38156	Down	0
	novel-miRNA-73-3p	CCGCCGCCGCCGCCGCC	-2.60412	Down	0.000109173
	novel-miRNA-2-5p	ATCGGTGGTTCAGTGGTAGAATGC	-3.00221	Down	0
	novel-miRNA-1008-3p	ATATGACCACGAGACCGATA	3.32566	Up	0
Carbon metabolism
	novel-miRNA-621-5p	AGTGGTAAGTAGGATATTACGTACG	-1.22769	Down	2.78e-32
	novel-miRNA-964-3p	CGATAGTATCCTGCTCAGTACG	1.25386	Up	0.000277511
	novel-miRNA-934-3p	CGGCGACTGTCACGGTATT	1.13248	Up	0
	novel-miRNA-161-3p	CTTGATCATTTAGAGGA	1.56012	Up	8.5e-27
	novel-miRNA-714-3p	GTCTTGGTCTTGGTCTTGCA	-1.67314	Down	1.54e-18
	novel-miRNA-746-5p	GACCGTCAGCGGCATGTGCG	1.40085	Up	3.41e-17
	novel-miRNA-77-5p	CGGAACTCTATCTGTGACTTGTG	2.20323	Up	5.69e-05
	novel-miRNA-61-5p	AAGGCCCGCCGGTGAGGG	2.39963	Up	3.96e-15
	novel-miRNA-196-5p	GACGATTTCTGACCGGGCG	-1.28981	Down	3.08e-07
	novel-miRNA-963-5p	CTGCTATTGTCGCACGAGC	1.90883	Up	5.95e-139
Fatty acid metabolism
	novel-miRNA-197-5p	TCACTGTCCAGCAAAGACCAACG	-1.30756	Down	3e-08
	novel-miRNA-104-3p	GTCTTGGTCTTGGTCTTGCA	-1.53738	Down	3.22e-17
	novel-miRNA-981-5p	ATCGGTGGTTCAGTGGTAGAATG	-3.74192	Down	0
	novel-miRNA-872-5p	ATCGGTGGTTCAGTGGTAGAATGC	-3.00221	Down	0
	novel-miRNA-893-5p	CGACCGTCAGCGGCATGTGCG	1.45381	Up	4.75e-98
	novel-miRNA-699-3p	GTCTTGGTCTTGGTCTTGCA	-1.67314	Down	1.54e-18
	novel-miRNA-110-3p	GTCTTGGTCTTGGTCTTGCA	-1.53738	Down	3.22e-17
	novel-miRNA-652-3p	TTGGGAACACCGCGTGCC	-1.39071	Down	1.71e-91
	novel-miRNA-610-5p	GTCTTGGTCTTGGTCTTGCA	-1.83295	Down	2.81e-34
	novel-miRNA-970-5p	ATCGGTGGTTCAGTGGTAGAATGC	-2.99389	Down	0
Glutathione metabolism
	novel-miRNA-99-3p	GTCTTGGTCTTGGTCTTGCA	-1.53738	Down	3.22e-17
	novel-miRNA-701-3p	GTCTTGGTCTTGGTCTTGCA	-1.67498	Down	7.8e-19
	novel-miRNA-105-3p	GTCTTGGTCTTGGTCTTGCA	-1.53738	Down	3.22e-17
	novel-miRNA-1051-5p	TCGGCTCTTCCTATCATTG	1.51311	Up	2.56e-138
	novel-miRNA-113-3p	GTCTTGGTCTTGGTCTTGCA	-1.60226	Down	7.45e-18
	novel-miRNA-134-5p	GTCTTGGTCTTGGTCTTGCA	-1.83228	Down	7.26e-35
	novel-miRNA-107-3p	GTCTTGGTCTTGGTCTTGCA	-1.53738	Down	3.22e-17
	novel-miRNA-138-3p	GTCTTGGTCTTGGTCTTGCA	-1.67314	Down	1.54e-18
	novel-miRNA-102-3p	GTCTTGGTCTTGGTCTTGCA	-1.53738	Down	3.22e-17
	novel-miRNA-846-3p	GTCTTGGTCTTGGTCTTGCA	-1.53738	Down	3.22e-17
