# Supplementary material for: Integrated analysis of miRNA profiles and gut bacterial changes in Altica viridicyanea following antibiotic treatment
Source: Ecol Evol. 2023 Oct 31;13(11):e10660. doi: 10.1002/ece3.10660 (PMC10616750; doi:10.1002/ece3.10660)
Supplement: Supplementary file 12 — Table S8. [file ECE3-13-e10660-s010.xlsx]

## Sheet: Sheet1
	Bacteroides	Barnesiella	Prevotella	Parasutterella	Burkholderia	Ruminococcus	Akkermansia	Eubacterium	Anaerotruncus	Spiroplasma
Toll/Imd signaling pathway
Significantly positively correlated DEMs	None	None	None	None	Novel-miRNA-1066-5p**, Novel-miRNA-879-5p**	None	Novel-miRNA-663-3p*, Novel-miRNA-92-5p**, Novel-miRNA-464-3p*, Novel-miRNA-169-5p***	None	Novel-miRNA-1066-5p*, Novel-miRNA-879-5p*	Novel-miRNA-842-3p**, Novel-miRNA-40-3p***, Novel-miRNA-937-3p**, Novel-miRNA-40-5p*
Significantly negatively correlated DEMs	Novel-miRNA-92-5p**, Novel-miRNA-464-3p***	Novel-miRNA-464-3p*	Novel-miRNA-92-5p**, Novel-miRNA-464-3p***	Novel-miRNA-92-5p*, Novel-miRNA-464-3p*	Novel-miRNA-842-3p***, Novel-miRNA-663-3p***, Novel-miRNA-40-3p*, Novel-miRNA-937-3p***, Novel-miRNA-40-5p***	Novel-miRNA-92-5p*, Novel-miRNA-464-3p**	None	Novel-miRNA-842-3p***, Novel-miRNA-663-3p*, Novel-miRNA-40-3p***, Novel-miRNA-937-3p***, Novel-miRNA-40-5p**	Novel-miRNA-842-3p**, Novel-miRNA-663-3p***, Novel-miRNA-169-3p*, Novel-miRNA-937-3p**, Novel-miRNA-40-5p***	Novel-miRNA-1066-5p***, Novel-miRNA-879-5p***
JAK/STAT signaling pathway
Significantly positively correlated DEMs	Novel-miRNA-1072-5p***	Novel-miRNA-1072-5p*	Novel-miRNA-1072-5p***	Novel-miRNA-1072-5p**	Novel-miRNA-62-3p***, Novel-miRNA-167-3p***	Novel-miRNA-1072-5p**	Novel-miRNA-173-5p***	Novel-miRNA-62-3p***, Novel-miRNA-167-3p*	Novel-miRNA-62-3p**, Novel-miRNA-167-3p***	Novel-miRNA-246-5p***, Novel-miRNA-819-3p*
Significantly negatively correlated DEMs	Novel-miRN-675-3p*, Nove-miRN-695-3p*, Novel-miRNA-181-3p**, Novel-miRNA-960-3p**	Novel-miRN-675-3p***, Nove-miRN-695-3p***, Novel-miRNA-181-3p***, Novel-miRNA-960-3p***	Novel-miRN-675-3p**, Nove-miRN-695-3p*, Novel-miRNA-181-3p***, Novel-miRNA-960-3p**	Novel-miRN-675-3p***, Nove-miRN-695-3p***, Novel-miRNA-181-3p***, Novel-miRNA-960-3p***	Novel-miRNA-246-5p**, Novel-miRNA-819-3p***, Novel-miRNA-173-5p*	Novel-miRN-675-3p***, Nove-miRN-695-3p**, Novel-miRNA-181-3p***, Novel-miRNA-960-3p***	Novel-miRNA-1072-5p*	Novel-miRNA-246-5p***, Novel-miRNA-819-3p**	Novel-miRNA-246-5p*, Novel-miRNA-819-3p***, Novel-miRNA-173-5p**	Novel-miRNA-62-3p**, Novel-miRNA-167-3p*
MAPK-fly signaling pathway
Significantly positively correlated DEMs	Novel-miRNA-165-3p*	Novel-miRNA-165-3p***	Novel-miRNA-165-3p**	Novel-miRNA-165-3p***	Novel-miRNA-3-5p*	Novel-miRNA-165-3p***	Novel-miRNA-10-3p*, Novel-miRNA-906-5p*, Novel-miRNA-1073-5p*, Novel-miRNA-69-5p*	Novel-miRNA-3-5p***	Novel-miRNA-3-5p*	Novel-miRNA-1063-5p**, Novel-miRNA-852-5p**, Novel-miRNA-10-3p*, Novel-miRNA-360-3p***
Significantly negatively correlated DEMs	Novel-miRNA-906-5p***	Novel-miRNA-906-5p*	Novel-miRNA-906-5p***	Novel-miRNA-906-5p*	Novel-miRNA-1063-5p***, Novel-miRNA-852-5p***, Novel-miRNA-10-3p***, Novel-miRNA-1073-5p***, Novel-miRNA-69-5p***, Novel-miRNA-360-3p*	Novel-miRNA-906-5p**	None	Novel-miRNA-1063-5p***, Novel-miRNA-852-5p***, Novel-miRNA-10-3p*, Novel-miRNA-1073-5p*, Novel-miRNA-69-5p*, Novel-miRNA-360-3p***	Novel-miRNA-1063-5p**, Novel-miRNA-852-5p**, Novel-miRNA-10-3p***, Novel-miRNA-1073-5p***, Novel-miRNA-69-5p***, Novel-miRNA-360-3p*	Novel-miRNA-3-5p***
NF-κB signaling pathway
Significantly positively correlated DEMs	None	None	None	None	Novel-miRNA-56-3p***	None	Novel-miRNA-742-3p*, Novel-miRNA-59-5p***	Novel-miRNA-56-3p**	Novel-miRNA-56-3p***	Novel-miRNA-44-5p**, Novel-miRNA-905-5p**, Novel-miRNA-143-5p***, Novel-miRNA-768-5p***
Significantly negatively correlated DEMs	Novel-miRNA-742-3p***, Novel-miRNA-233-5p**, Novel-miRNA-181-3p**, Novel-miRNA-59-5p**	Novel-miRNA-742-3p*, Novel-miRNA-739-3p*, Novel-miRNA-181-3p***, Novel-miRNA-59-5p***	Novel-miRNA-742-3p***, Novel-miRNA-233-5p**, Novel-miRNA-181-3p***, Novel-miRNA-59-5p*	Novel-miRNA-742-3p**, Novel-miRNA-233-5p***, Novel-miRNA-181-3p***	Novel-miRNA-44-5p***, Novel-miRNA-905-5p***, Novel-miRNA-768-5p**	Novel-miRNA-742-3p**, Novel-miRNA-233-5p***, Novel-miRNA-181-3p***	None	Novel-miRNA-44-5p***, Novel-miRNA-905-5p***, Novel-miRNA-143-5p**, Novel-miRNA-768-5p***	Novel-miRNA-44-5p**, Novel-miRNA-905-5p**, Novel-miRNA-768-5p*	Novel-miRNA-59-5p*
Metabolism of xenobiotics by cytochrome P450
Significantly positively correlated DEMs	None	None	None	None	Novel-miRNA-296-5p***, Novel-miRNA-124-3p***, Novel-miRNA-73-3p***, Novel-miRNA-2-5p*	None	None	Novel-miRNA-296-5p***, Novel-miRNA-124-3p*, Novel-miRNA-73-3p*, Novel-miRNA-2-5p***	Novel-miRNA-296-5p*, Novel-miRNA-124-3p***, Novel-miRNA-73-3p***, Novel-miRNA-2-5p*	Novel-miRNA-271-3p***, Novel-miRNA-902-5p*, Novel-miRNA-1008-3p***
Significantly negatively correlated DEMs	None	Novel-miRNA-760-5p**, Novel-miRNA-882-5p**, Novel-miRNA-991-5p**	None	Novel-miRNA-760-5p*, Novel-miRNA-882-5p*, Novel-miRNA-991-5p*	Novel-miRNA-271-3p*, Novel-miRNA-902-5p***, Novel-miRNA-1008-3p**	Novel-miRNA-760-5p*, Novel-miRNA-882-5p*, Novel-miRNA-991-5p*	Novel-miRNA-124-3p*, Novel-miRNA-73-3p*	Novel-miRNA-271-3p***, Novel-miRNA-902-5p**, Novel-miRNA-1008-3p***	Novel-miRNA-271-3p*, Novel-miRNA-902-5p***, Novel-miRNA-1008-3p*	Novel-miRNA-296-5p***, Novel-miRNA-760-5p*, Novel-miRNA-882-5p*, Novel-miRNA-991-5p*, Novel-miRNA-2-5p***
Carbon metabolism
Significantly positively correlated DEMs	None	None	None	None	Novel-miRNA-77-5p*	None	Novel-miRNA-621-5p**, Novel-miRNA-161-3p*, Novel-miRNA-714-3p*, Novel-miRNA-61-5p*	None	Novel-miRNA-77-5p**	Novel-miRNA-964-3p***, Novel-miRNA-934-3p* , Novel-miRNA-746-5p**, Novel-miRNA-196-5p***, Novel-miRNA-963-5p**
Significantly negatively correlated DEMs	Novel-miRNA-621-5p**, Novel-miRNA-714-3p***	Novel-miRNA-714-3p*	Novel-miRNA-621-5p**, Novel-miRNA-714-3p***	Novel-miRNA-621-5p*, Novel-miRNA-714-3p**	Novel-miRNA-964-3p**, Novel-miRNA-934-3p***, Novel-miRNA-161-3p**, Novel-miRNA-746-5p***, Novel-miRNA-61-5p***, Novel-miRNA-196-5p**, Novel-miRNA-963-5p**	Novel-miRNA-621-5p*, Novel-miRNA-714-3p**	Novel-miRNA-77-5p**	Novel-miRNA-964-3p**,* Novel-miRNA-934-3p**, Novel-miRNA-161-3p*, Novel-miRNA-746-5p***, Novel-miRNA-61-5p*, Novel-miRNA-196-5p***, Novel-miRNA-963-5p***	Novel-miRNA-964-3p*, Novel-miRNA-934-3p***, Novel-miRNA-161-3p***, Novel-miRNA-746-5p**, Novel-miRNA-61-5p***, Novel-miRNA-196-5p*, Novel-miRNA-963-5p*	None
Fatty acid metabolism
Significantly positively correlated DEMs	None	None	None	None	Novel-miRNA-981-5p**, Novel-miRNA-872-5p*, Novel-miRNA-970-5p*	None	Novel-miRNA-197-5p***, Novel-miRNA-104-3p*, Novel-miRNA-699-3p*, Novel-miRNA-110-3p*, Novel-miRNA-652-3p***, Novel-miRNA-610-5p*	Novel-miRNA-981-5p***, Novel-miRNA-872-5p***, Novel-miRNA-970-5p***	Novel-miRNA-981-5p*, Novel-miRNA-872-5p*, Novel-miRNA-970-5p*	Novel-miRNA-893-5p***
Significantly negatively correlated DEMs	Novel-miRNA-197-5p*, Novel-miRNA-104-3p***, Novel-miRNA-699-3p***, Novel-miRNA-110-3p***, Novel-miRNA-652-3p**, Novel-miRNA-610-5p***	Novel-miRNA-104-3p*, Novel-miRNA-699-3p*, Novel-miRNA-110-3p*, Novel-miRNA-610-5p*	Novel-miRNA-197-5p*, Novel-miRNA-104-3p***, Novel-miRNA-699-3p***, Novel-miRNA-110-3p***, Novel-miRNA-652-3p*, Novel-miRNA-610-5p***	Novel-miRNA-104-3p**, Novel-miRNA-699-3p**, Novel-miRNA-110-3p**, Novel-miRNA-610-5p*	Novel-miRNA-893-5p*	Novel-miRNA-104-3p***, Novel-miRNA-699-3p**, Novel-miRNA-110-3p***, Novel-miRNA-610-5p**	None	Novel-miRNA-893-5p***	None	Novel-miRNA-981-5p***, Novel-miRNA-872-5p***, Novel-miRNA-970-5p***
Glutathione metabolism
Significantly positively correlated DEMs	None	None	None	None	None	None	Novel-miRNA-99-3p*, Novel-miRNA-701-3p*, Novel-miRNA-105-3p*, Novel-miRNA-113-3p*, Novel-miRNA-134-5p*, Novel-miRNA-107-3p*, Novel-miRNA-138-3p*, Novel-miRNA-102-3p*, Novel-miRNA-846-3p*	None	None	Novel-miRNA-1051-5p*
Significantly negatively correlated DEMs	Novel-miRNA-99-3p***, Novel-miRNA-701-3p***, Novel-miRNA-105-3p***, Novel-miRNA-113-3p***, Novel-miRNA-134-5p***, Novel-miRNA-107-3p***, Novel-miRNA-138-3p***, Novel-miRNA-102-3p***, Novel-miRNA-846-3p***	Novel-miRNA-99-3p*, Novel-miRNA-701-3p*, Novel-miRNA-105-3p*, Novel-miRNA-113-3p*, Novel-miRNA-134-5p*, Novel-miRNA-107-3p*, Novel-miRNA-138-3p*, Novel-miRNA-102-3p*, Novel-miRNA-846-3p*	Novel-miRNA-99-3p***, Novel-miRNA-701-3p***, Novel-miRNA-105-3p***, Novel-miRNA-113-3p***, Novel-miRNA-134-5p***, Novel-miRNA-107-3p***, Novel-miRNA-138-3p***, Novel-miRNA-102-3p***, Novel-miRNA-846-3p***	Novel-miRNA-99-3p**, Novel-miRNA-701-3p**, Novel-miRNA-105-3p**, Novel-miRNA-113-3p**, Novel-miRNA-134-5p*, Novel-miRNA-107-3p**, Novel-miRNA-138-3p**, Novel-miRNA-102-3p**, Novel-miRNA-846-3p**	Novel-miRNA-1051-5p***	Novel-miRNA-99-3p***, Novel-miRNA-701-3p**, Novel-miRNA-105-3p***, Novel-miRNA-113-3p**, Novel-miRNA-134-5p**, Novel-miRNA-107-3p***, Novel-miRNA-138-3p**, Novel-miRNA-102-3p***, Novel-miRNA-846-3p***	None	Novel-miRNA-1051-5p*	Novel-miRNA-1051-5p***	None
