# Supplementary material for: Integrated analysis of miRNA profiles and gut bacterial changes in Altica viridicyanea following antibiotic treatment
Source: Ecol Evol. 2023 Oct 31;13(11):e10660. doi: 10.1002/ece3.10660 (PMC10616750; doi:10.1002/ece3.10660)
Supplement: Supplementary file 13 — Table S9. [file ECE3-13-e10660-s013.xlsx]

## Sheet: Sheet1
Gene name		Primer sequences
novel-miRNA-196-5p	Sense	TCTGACCGGGCGAAGA
novel-miRNA-246-5p	Sense	TTCGCTCGGGCAGTCA
novel-miRNA-760-5p	Sense	TCGGTGGTTCAGTGGT
novel-miRNA-842-3p	Sense	AGATAACGCAGGTGTCC
novel-miRNA-960-3p	Sense	GTCAGCTAAAATTAAC
novel-miRNA-1066-5p	Sense	CGGTGGTTCAGTGGTAGA
novel-miRNA-1072-5p	Sense	GTCGGGTTGCTTGAGA
